# Supplementary material for: Elongation Factor-G (fusA) Mutations That Confer Fusidic Acid Resistance in Staphylococcus haemolyticus
Source: Antibiotics (Basel). 2026 Jun 9;15(6):589. doi: 10.3390/antibiotics15060589 (PMC13295663; doi:10.3390/antibiotics15060589)
Supplement: Supplementary file 1 [file antibiotics-15-00589-s001.zip]

Archive with 1 entries (1 files):
- antibiotics-4349255-supplementary.pdf
